# Supplementary material for: Design and optimisation of dendrimer-conjugated Bcl-2/xL inhibitor, AZD0466, with improved therapeutic index for cancer therapy
Source: Commun Biol. 2021 Jan 25;4:112. doi: 10.1038/s42003-020-01631-8 (PMC7835349; doi:10.1038/s42003-020-01631-8)
Supplement: Supplementary file 4 — Supplementary Data 1 [file 42003_2020_1631_MOESM4_ESM.xlsx]

## Sheet: Fig 2a
	Figure 2a - Cumulative release of AZD4320 from SPL-8931, SPL-8932 and SPL-8933 in PBS at pH 7.4, 37 °C and fit to first order release model
	SPL-8933
	SPL-8933 Replicate 1		SPL-8933 Replicate 2		SPL-8933 Replicate 3
	Time [h]	Cummulative Release %	Time [h]	Cummulative Release %	Time [h]	Cummulative Release %	Mean Time (hours)	Mean % Released	Released Standard Deviation
	0.133889	1.47662	0.0919444	1.42763	0.138889	1.43218	0.121574	1.44548	0.0270676
	0.318611	9.12549	0.276667	9.65748	0.326667	10.1856	0.307315	9.6562	0.530082
	0.503333	16.2569	0.461389	17.1641	0.508611	18.2026	0.491111	17.2079	0.973581
	0.688056	23.7383	0.646389	25.3102	0.693611	26.0492	0.676019	25.0326	1.18018
	0.872778	30.9853	0.831389	32.2689	0.878611	33.9755	0.860926	32.4099	1.50006
	1.25194	32.7411	1.21083	35.3206	1.06333	40.2614	1.17537	36.1077	3.82142
	1.44167	36.977	1.40111	40.7773	1.24833	48.679	1.3637	42.1444	5.96956
	1.63167	41.2654	1.59083	44.9897	1.43306	52.7005	1.55185	46.3185	5.83221
	1.82167	44.6417	1.78056	48.5694	1.61806	56.4491	1.74009	49.8867	6.01288
	SPL-8932
	SPL-8932 Replicate 1		SPL-8932 Replicate 2
	Time [h]	Cummulative Release %	Time [h]	Cummulative Release %
	0.229444	1.63022	0.442778	5.10672
	0.988611	10.3558	1.20139	14.1719
	1.93639	19.1664	2.14972	22.7286
	2.69528	26.6247	2.90833	30.5017
	3.64306	37.9593	3.85611	40.5352
	4.40194	48.3671	4.615	49.3606
	5.34972	57.5742	5.56278	59.6759
	6.10861	66.0687	6.32167	65.3711
	7.05667	67.493	7.26972	73.025
	7.81528	72.7035	8.02833	77.3092
	8.76306	77.1953	8.97639	82.8116
	9.52194	77.996	9.73472	83.8561
	10.47	80.5364	10.6828	85.9896
	11.2283	82.0875	11.4414	88.688
	12.1764	86.0862	12.3892	91.1698
	12.9347	86.555	13.1478	92.1053
	13.8828	88.5743	14.0958	94.6238
	14.6417	88.3966	14.8544	94.5612
	15.5892	90.0605	15.8022	95.8245
	16.3481	90.4683	16.5611	97.3209
	SPL-8931
	SPL-8931 Replicate 1		SPL-8931 Replicate 2		SPL-8931 Replicate 3
	Time [h]	Cummulative Release %	Time [h]	Cummulative Release %	Time [h]	Cummulative Release %	Mean Time (hours)	Mean % Released	Released Standard Deviation
	1.5925	0.110142	1.70417	0.0218865	1.81556	-0.137224	1.70407	-0.00173202	0.125363
	11.5692	3.84389	11.6806	3.8264	11.7922	2.98544	11.6806	3.55191	0.490655
	21.5461	7.6463	21.6575	7.49223	21.7692	5.90761	21.6576	7.01538	0.962442
	31.5236	10.4519	31.635	10.3119	31.7464	8.06813	31.635	9.61064	1.33769
	41.5006	12.6751	41.6119	12.6237	41.7236	9.66701	41.612	11.6553	1.7221
	67.7006	20.404	67.8119	19.3724	67.9236	15.5432	67.812	18.4399	2.56107
	77.6775	22.7364	77.7889	22.5369	77.9008	17.0133	77.7891	20.7622	3.24817
	87.6547	25.8755	87.7664	25.2839	87.8778	20.1414	87.7663	23.7669	3.1537
	97.6319	28.4019	97.7436	28.6151	97.855	22.2943	97.7435	26.4371	3.58935
	107.609	31.0393	107.721	31.2319	107.832	24.6211	107.721	28.9641	3.76241
	117.586	33.6737	117.698	33.5195	117.809	26.5582	117.698	31.2505	4.06434
	127.563	37.3562	127.675	36.255	127.787	28.913	127.675	34.1747	4.58996
	137.541	39.0697	137.653	38.8081	137.764	30.4695	137.653	36.1158	4.89154
	147.518	42.1821	147.63	41.6547	147.741	33.0573	147.63	38.9647	5.12276

## Sheet: Fig 2b
	Figure 2a - In Vitro Release for 3 Dendrimer Conjugates (SPL-8931, SPL-8932 and SPL-8933)
	AZD4320 (Dosed at 5 mg/kg)
		Concentration AZD4320 in Plasma [µg/ml]						Dose Adjusted to 10 mg/kg
	Time [hr]	Animal 1	Animal 2	Animal 3	Mean	Std. Dev.	% CV
	0.05	13.9	16	16	15.3	1.2124	7.9	30.6
	0.25	2.89	2.74	2.63	2.7533	0.1305	4.7	5.5066
	0.5	1.08	1.03	0.822	0.9773	0.1368	14	1.9546
	1	0.579	0.402	0.328	0.4363	0.129	29.6	0.8726
	2	0.0797	0.0678	0.0784	0.0753	0.0065	8.7	0.1506
	4	0.131	0.0544	0.0736	0.0863	0.0399	46.2	0.1726
	6	0.0921	0.0395	0.0488	0.0601	0.0281	46.7	0.1202
	8	0.0529	0.0534	0.0176	0.0413	0.0205	49.7	0.0826
	SPL-8931 (Total Concentration of AZD4320 Conjugated + Released) 5 mg/kg as AZD4320
		Concentration AZD4320 in Plasma [µg/ml]						Dose Adjusted to 10 mg/kg
	Time [hr]	Sample 1	Sample 2	Sample 3	Mean	Std. Dev.	% CV
	1	65.274	62.6252	54.7734	60.8909	5.46091	8.96836	144.978
	3	34.1506	28.7584	28.4746	30.4612	3.19826	10.4995	72.5267
	6	15.4198	15.9874	12.0142	14.4738	2.1489	14.8468	34.4614
	SPL-8933 (Total Concentration of AZD4320 Conjugated + Released) 5 mg/kg as AZD4320
		Concentration AZD4320 in Plasma [µg/ml]						Dose Adjusted to 10 mg/kg
	Time [hr]	Sample 1	Sample 2	Sample 3	Mean	Std. Dev.	% CV
	1	52.03	57.6114	48.0568	52.5661	4.7998	9.13099	109.513
	3	15.8928	17.2172	14.19	15.7667	1.51754	9.62497	32.8472
	6	14.7576	10.2168	9.44108	11.4718	2.87187	25.0342	23.8996
	SPL-8932 (Total Concentration of AZD4320 Conjugated + Released) 10 mg/kg as AZD4320
		Concentration AZD4320 in Plasma [µg/ml]
	Time [hr]	Sample 1	Sample 2	Sample 3	Mean	Std. Dev.	% CV
	1	127	116	106	116.333	10.504	9.0292
	3	54	59.5	64.1	59.2	5.05668	8.54169
	6	23.4	16.2	12.8	17.4667	5.41233	30.9866

## Sheet: Fig 3
Efficacy of dendrimers
Days	Vehicle			SPL-8931 24hr 10 mg/kg			SPL-8932 6hr 10 mg/kg			SPL-8933 2hr 10 mg/kg			AZD4320 10 mg/kg
	Geo Mean	+ERROR	-ERROR	Geo Mean	+ERROR	-ERROR	Geo Mean	+ERROR	-ERROR	Geo Mean	+ERROR	-ERROR	Geo Mean	+ERROR	-ERROR
29	422.18	37.7346	34.6386	432.497	52.8465	47.0923	432.559	38.4805	35.337	442.726	55.1881	49.0712	450.827	34.6112	32.1435
31	687.828	193.643	151.103	601.642	25.1704	24.1597	384.613	67.0387	57.0881	425.896	71.1853	60.9911	419.877	62.6671	54.5286
32	703.398	61.5264	56.5776	616.657	76.9859	68.4414	199.719	38.8624	32.5321	260.692	72.2659	56.5811	128.263	27.6937	22.776
34	1076.19	160.806	139.902	894.843	37.4729	35.9668	141.74	56.261	40.2747	40.7685	103.368	29.2373	1	0	0
38	1389.68	313.297	255.66	1066.74	99.0061	90.5975	173.551	85.4286	57.2486	113.364	137.191	62.0722	1	0	0
41	2076.96	461.164	377.373	1697.43	257.553	223.622	289.616	191.858	115.407	190.746	333.419	121.333	1	0	0
45							375.233	192.566	127.258	476.681	304.24	185.711	1	0	0
48							758.696	281.06	205.086	721.16	533.479	306.641	1	0	0
56													4.21716	13.5673	3.21716
59													31.9033	148.451	26.2599
CC3 PD fold over vehicle
Time (h)	Vehicle		SPL-8933		SPL-8932		SPL-8931		AZD4320
0.5			1.066	1.376					31.76	36.58
1	0.83	1.17	4.128	8.142	0.995	0.769			36.82	36.44
2			22.06	33.21
2.5					1.786	1.948
5			28.12	29.85	8.966	14.18	0.802	1.09	39.06	42.22
8
24	0.755	1.095	10.11		28.86	21.51	1.277	3.193	47.67	21.02
31							2.44
48							0.783
Tumor PK released AZD4320 ng/g
Time (h)	SPL-8933		SPL-8932		SPL-8931		AZD4320
0.5	35	41					1360	910
1	61	22	16	8			1220	813
2	139	195
2.5			45	88
5	295	376	113	133	14	6	1290	307
8
24	308		752	415	25	21	359	232
31					66	82
48					96	137

## Sheet: Fig 4
Fig. 4a. Cardiovascular effects of AZD4320 and AZD4320-dendrimer conjugates in rat														Fig. 4b. Cardiovascular effects of AZD4320-dendrimer conjugates in rat
Time post dose (h)	AZD4320 Dose mg/kg	Rat number								Mean	SEM			Dendrimer	Dose mg/kg	Rat	Time post dose (h)	QRS amplitude (mV change)
		1	2	3	4	5	6	7	8
		QRS amplitude (mV change)												Control	0	M12	-1.5	-0.01
0	0	0	0	0	0	0	0	0	0	0	0			Control	0	M12	-1	-0.01
0.5	0	-0.83	-0.12	0.15	-0.55	-0.29	-0.27	-0.46	-0.17	-0.3175	0.105166			Control	0	M12	-0.5	0.01
1	0	-0.52	-0.07	0.26	-0.43	-0.33	-0.17	-0.38	0.11	-0.19125	0.0972375			Control	0	M12	1	0.18
1.5	0	-0.58	-0.46	0.19	-0.2	-0.22	-0.2	-0.24	0.35	-0.17	0.108677			Control	0	M12	1.5	0.03
2	0	-0.43	-0.02	0.43	-0.05	-0.32	-0.37	-0.68	0.25	-0.14875	0.130923			Control	0	M12	2	0.14
2.5	0	-0.42	0.05	0.2	-0.32	-0.68	-0.14	-0.26	0.32	-0.15625	0.117867			Control	0	M12	2.5	0.04
3	0	-0.24	-0.65	0.07	-0.28	-1.39	-0.23	-0.51	0.54	-0.33625	0.198007			Control	0	M12	3	0.2
3.5	0	-1.25	-0.29	-0.26	-0.25	-0.65	-0.42	-0.68	0.2	-0.45	0.149881			Control	0	M12	3.5	0.18
4	0	-0.29	0.33	0.23	-0.31	-0.31	-0.16	-0.58	0.12	-0.12125	0.111555			Control	0	M12	4	-0.03
6	0	-0.15	0.17	0.01	-0.17	-0.49	-0.81	-0.36	0.33	-0.18375	0.129903			Control	0	M12	5	0.21
8	0	-0.2	0.19	0.09	-0.32	-0.43	-0.91	-0.34	0.27	-0.20625	0.136786			Control	0	M12	6	0.24
10	0	-0.53	0.01	0.48	-0.05	0.3	-0.19	-0.16	0.1	-0.005	0.109821			Control	0	M12	7	0.16
12	0	-0.41	-0.06	0.38	-0.11	-0.17	-0.04	-0.25	0.52	-0.0175	0.110934			Control	0	M12	8	0.09
16	0	0.19	0.25	0.22	0.03	-0.25	-0.02	-0.12	0.1	0.05	0.0619908			Control	0	M12	9	-0.03
24	0	-0.63	-0.22	-0.29	-0.2	-0.55	-0.24	-0.83	0.36	-0.325	0.126984			Control	0	M12	10	0.08
0	10	No data	0	No data	0	0	0	0	0	0	0			Control	0	M12	11	0.01
0.5	10	No data	0.05	No data	-0.49	-0.03	0.27	-0.09	-0.49	-0.13	0.124258			Control	0	M12	12	0.03
1	10	No data	-0.55	No data	-0.92	0.04	-0.24	-0.19	-0.87	-0.455	0.159054			Control	0	M12	14	0.13
1.5	10	No data	-0.76	No data	-0.96	0.29	-0.3	-0.18	-0.96	-0.478333	0.20449			Control	0	M12	16	-0.02
2	10	No data	-0.73	No data	-0.96	-0.38	-0.26	-0.26	-1.03	-0.603333	0.142704			Control	0	M12	18	0.01
2.5	10	No data	-0.74	No data	-0.92	-0.14	-0.3	-0.35	-1.03	-0.58	0.149287			Control	0	M12	20	0.14
3	10	No data	-0.79	No data	-0.63	-0.28	-0.4	-0.48	-0.99	-0.595	0.107355			Control	0	M12	22	0.09
3.5	10	No data	-0.8	No data	-0.81	-0.54	-0.38	-0.47	-1	-0.666667	0.0976957			Control	0	M18	-1.5	No data
4	10	No data	-0.8	No data	-1.02	-0.16	-0.35	-0.65	-0.98	-0.66	0.141162			Control	0	M18	-1	0.03
6	10	No data	-0.76	No data	-1	-0.2	-0.16	-0.57	-0.7	-0.565	0.134505			Control	0	M18	-0.5	-0.03
8	10	No data	-0.63	No data	-0.63	0.08	-0.08	-0.57	-0.63	-0.41	0.131631			Control	0	M18	1	0
10	10	No data	-0.56	No data	-0.75	0.54	0.03	-0.61	-0.59	-0.323333	0.205064			Control	0	M18	1.5	0.1
12	10	No data	-0.6	No data	-0.97	-0.25	0.18	-0.42	-0.58	-0.44	0.157797			Control	0	M18	2	0.13
16	10	No data	-0.44	No data	-0.8	0.61	-0.14	-0.6	-0.72	-0.348333	0.21414			Control	0	M18	2.5	0.04
24	10	No data	-0.56	No data	-0.96	-0.74	-0.13	-0.57	-0.76	-0.62	0.114862			Control	0	M18	3	0.05
														Control	0	M18	3.5	0.08
														Control	0	M18	4	-0.06
														Control	0	M18	5	-0.04
														Control	0	M18	6	-0.02
														Control	0	M18	7	-0.16
														Control	0	M18	8	0.06
														Control	0	M18	9	-0.09
														Control	0	M18	10	0.04
														Control	0	M18	11	-0.02
														Control	0	M18	12	-0.03
														Control	0	M18	14	-0.11
														Control	0	M18	16	0.08
														Control	0	M18	18	-0.24
														Control	0	M18	20	-0.05
														Control	0	M18	22	-0.04
														Control	0	M22	-1.5	No data
														Control	0	M22	-1	0.05
														Control	0	M22	-0.5	-0.05
														Control	0	M22	1	-0.07
														Control	0	M22	1.5	0.04
														Control	0	M22	2	0.11
														Control	0	M22	2.5	0.03
														Control	0	M22	3	0.12
														Control	0	M22	3.5	0.3
														Control	0	M22	4	0.11
														Control	0	M22	5	0.26
														Control	0	M22	6	0.14
														Control	0	M22	7	0.06
														Control	0	M22	8	0.3
														Control	0	M22	9	0.42
														Control	0	M22	10	0.26
														Control	0	M22	11	0.11
														Control	0	M22	12	0.09
														Control	0	M22	14	0.19
														Control	0	M22	16	0.08
														Control	0	M22	18	-0.09
														Control	0	M22	20	0.03
														Control	0	M22	22	-0.13
														Control	0	M24	-1.5	0.04
														Control	0	M24	-1	-0.08
														Control	0	M24	-0.5	0.03
														Control	0	M24	1	0.01
														Control	0	M24	1.5	0.03
														Control	0	M24	2	-0.08
														Control	0	M24	2.5	0.01
														Control	0	M24	3	0.25
														Control	0	M24	3.5	0.08
														Control	0	M24	4	0.08
														Control	0	M24	5	0.25
														Control	0	M24	6	0.06
														Control	0	M24	7	0.18
														Control	0	M24	8	0.19
														Control	0	M24	9	-0.03
														Control	0	M24	10	0.24
														Control	0	M24	11	0.1
														Control	0	M24	12	0.09
														Control	0	M24	14	-0.15
														Control	0	M24	16	0.02
														Control	0	M24	18	-0.1
														Control	0	M24	20	-0.41
														Control	0	M24	22	0.06
														Control	0	M4	-1.5	0
														Control	0	M4	-1	-0.02
														Control	0	M4	-0.5	0.02
														Control	0	M4	1	0.06
														Control	0	M4	1.5	-0.21
														Control	0	M4	2	0.06
														Control	0	M4	2.5	-0.09
														Control	0	M4	3	0.02
														Control	0	M4	3.5	0.13
														Control	0	M4	4	0.22
														Control	0	M4	5	0.19
														Control	0	M4	6	0.02
														Control	0	M4	7	0.07
														Control	0	M4	8	-0.13
														Control	0	M4	9	0.17
														Control	0	M4	10	0.25
														Control	0	M4	11	0.15
														Control	0	M4	12	0.05
														Control	0	M4	14	0.13
														Control	0	M4	16	0.19
														Control	0	M4	18	-0.01
														Control	0	M4	20	-0.28
														Control	0	M4	22	-0.04
														Control	0	M40	-1.5	No data
														Control	0	M40	-1	-0.07
														Control	0	M40	-0.5	0.07
														Control	0	M40	1	-0.17
														Control	0	M40	1.5	-0.23
														Control	0	M40	2	0.07
														Control	0	M40	2.5	-0.18
														Control	0	M40	3	-0.15
														Control	0	M40	3.5	0.24
														Control	0	M40	4	0.08
														Control	0	M40	5	-0.05
														Control	0	M40	6	0.02
														Control	0	M40	7	0.2
														Control	0	M40	8	-0.01
														Control	0	M40	9	0.24
														Control	0	M40	10	0.17
														Control	0	M40	11	0.23
														Control	0	M40	12	-0.03
														Control	0	M40	14	0.22
														Control	0	M40	16	-0.03
														Control	0	M40	18	-0.19
														Control	0	M40	20	0.02
														Control	0	M40	22	0.08
														SPL8931	30	M10	-1.5	0.05
														SPL8931	30	M10	-1	-0.13
														SPL8931	30	M10	-0.5	0.09
														SPL8931	30	M10	1	0.14
														SPL8931	30	M10	1.5	0.01
														SPL8931	30	M10	2	0.16
														SPL8931	30	M10	2.5	0.23
														SPL8931	30	M10	3	0.13
														SPL8931	30	M10	3.5	-0.02
														SPL8931	30	M10	4	0.12
														SPL8931	30	M10	5	0.07
														SPL8931	30	M10	6	0.1
														SPL8931	30	M10	7	0.14
														SPL8931	30	M10	8	-0.02
														SPL8931	30	M10	9	0.33
														SPL8931	30	M10	10	0.04
														SPL8931	30	M10	11	0.16
														SPL8931	30	M10	12	0.07
														SPL8931	30	M10	14	0.02
														SPL8931	30	M10	16	0.01
														SPL8931	30	M10	18	0.32
														SPL8931	30	M10	20	-0.03
														SPL8931	30	M10	22	0
														SPL8931	30	M19	-1.5	-0.02
														SPL8931	30	M19	-1	0.13
														SPL8931	30	M19	-0.5	-0.11
														SPL8931	30	M19	1	0.01
														SPL8931	30	M19	1.5	0.02
														SPL8931	30	M19	2	0.03
														SPL8931	30	M19	2.5	-0.03
														SPL8931	30	M19	3	-0.21
														SPL8931	30	M19	3.5	0.16
														SPL8931	30	M19	4	0.08
														SPL8931	30	M19	5	0.15
														SPL8931	30	M19	6	-0.15
														SPL8931	30	M19	7	0.01
														SPL8931	30	M19	8	0.07
														SPL8931	30	M19	9	-0.09
														SPL8931	30	M19	10	0.34
														SPL8931	30	M19	11	0.04
														SPL8931	30	M19	12	0.04
														SPL8931	30	M19	14	0.09
														SPL8931	30	M19	16	0.06
														SPL8931	30	M19	18	-0.27
														SPL8931	30	M19	20	-0.08
														SPL8931	30	M19	22	-0.09
														SPL8931	30	M2	-1.5	0.06
														SPL8931	30	M2	-1	-0.03
														SPL8931	30	M2	-0.5	-0.03
														SPL8931	30	M2	1	0.08
														SPL8931	30	M2	1.5	0.1
														SPL8931	30	M2	2	0.14
														SPL8931	30	M2	2.5	0.1
														SPL8931	30	M2	3	0.09
														SPL8931	30	M2	3.5	-0.05
														SPL8931	30	M2	4	0.1
														SPL8931	30	M2	5	0.12
														SPL8931	30	M2	6	0.14
														SPL8931	30	M2	7	0.08
														SPL8931	30	M2	8	0.33
														SPL8931	30	M2	9	0.08
														SPL8931	30	M2	10	0.14
														SPL8931	30	M2	11	0.24
														SPL8931	30	M2	12	0.05
														SPL8931	30	M2	14	0.13
														SPL8931	30	M2	16	0.11
														SPL8931	30	M2	18	0.24
														SPL8931	30	M2	20	0.05
														SPL8931	30	M2	22	0.07
														SPL8932	30	M12	-1.5	0.01
														SPL8932	30	M12	-1	0.05
														SPL8932	30	M12	-0.5	-0.06
														SPL8932	30	M12	1	0.03
														SPL8932	30	M12	1.5	-0.01
														SPL8932	30	M12	2	-0.01
														SPL8932	30	M12	2.5	0
														SPL8932	30	M12	3	-0.05
														SPL8932	30	M12	3.5	0
														SPL8932	30	M12	4	-0.14
														SPL8932	30	M12	5	0.06
														SPL8932	30	M12	6	-0.13
														SPL8932	30	M12	7	0
														SPL8932	30	M12	8	0
														SPL8932	30	M12	9	-0.01
														SPL8932	30	M12	10	0.14
														SPL8932	30	M12	11	0.09
														SPL8932	30	M12	12	0.07
														SPL8932	30	M12	14	0.01
														SPL8932	30	M12	16	0.18
														SPL8932	30	M12	18	0.09
														SPL8932	30	M12	20	-0.04
														SPL8932	30	M12	22	0.2
														SPL8932	30	M24	-1.5	0.11
														SPL8932	30	M24	-1	-0.06
														SPL8932	30	M24	-0.5	-0.04
														SPL8932	30	M24	1	0.12
														SPL8932	30	M24	1.5	-0.08
														SPL8932	30	M24	2	-0.17
														SPL8932	30	M24	2.5	-0.37
														SPL8932	30	M24	3	-0.42
														SPL8932	30	M24	3.5	-0.57
														SPL8932	30	M24	4	-0.89
														SPL8932	30	M24	5	-0.45
														SPL8932	30	M24	6	-0.38
														SPL8932	30	M24	7	-0.19
														SPL8932	30	M24	8	-0.21
														SPL8932	30	M24	9	-0.1
														SPL8932	30	M24	10	-0.09
														SPL8932	30	M24	11	-0.01
														SPL8932	30	M24	12	0.02
														SPL8932	30	M24	14	0.04
														SPL8932	30	M24	16	0.04
														SPL8932	30	M24	18	-0.11
														SPL8932	30	M24	20	0
														SPL8932	30	M24	22	-0.04
														SPL8932	30	M4	-1.5	-0.01
														SPL8932	30	M4	-1	0.06
														SPL8932	30	M4	-0.5	-0.05
														SPL8932	30	M4	1	0.17
														SPL8932	30	M4	1.5	0.03
														SPL8932	30	M4	2	0.07
														SPL8932	30	M4	2.5	0
														SPL8932	30	M4	3	-0.22
														SPL8932	30	M4	3.5	-0.29
														SPL8932	30	M4	4	-0.39
														SPL8932	30	M4	5	-0.43
														SPL8932	30	M4	6	-0.31
														SPL8932	30	M4	7	-0.24
														SPL8932	30	M4	8	-0.31
														SPL8932	30	M4	9	-0.06
														SPL8932	30	M4	10	-0.16
														SPL8932	30	M4	11	-0.02
														SPL8932	30	M4	12	-0.05
														SPL8932	30	M4	14	0
														SPL8932	30	M4	16	0.02
														SPL8932	30	M4	18	-0.04
														SPL8932	30	M4	20	-0.02
														SPL8932	30	M4	22	0.05

## Sheet: Fig 5b
	Figure 5b Model fitting to total AZD4320 concentrations in plasma for SPL-8932
	SPL-8932 (Total Concentration in Plasma as AZD4320)
		Total Concentration in Plasma as AZD4320
	Time	Sample 1	Sample 2	Sample 3	Mean	Std Dev	CV%
	[hr]	[µg/ml]	[µg/ml]	[µg/ml]	[µg/ml]	[µg/ml]
	1	127	116	106	116.333	10.504	9.0292
	3	54	59.5	64.1	59.2	5.05668	8.54169
	6	23.4	16.2	12.8	17.4667	5.41233	30.9866
	9	3.32	2.94	2.67	2.97667	0.326548	10.9702
	16	0.133	0.233	0.2	0.188667	0.0509542	27.0075
	28	0.0442	0.0351	0.0119	0.0304	0.016655	54.7863
	48	0.0339	0.0491	0.0541	0.0457	0.0105205	23.0207

## Sheet: Fig 5c
	Figure 5c Fitted model vs observed released tumour concentration for SPL-8931, SPL-8932 and SPL-8933
	SPL-8933 (Concentrations of Released AZD4320 in Tumour)
		Concentration of Released AZD4320
	Time	Sample 1	Sample 2
	[hr]	[µg/ml]	[µg/ml]
	0.5	0.0345	0.041
	1	0.0612	0.0216
	2	0.139	0.195
	5	0.295	0.376
	24	0.308
	SPL-8932 (Concentrations of Released AZD4320 in Tumour)
		Concentration of Released AZD4320
	Time	Sample 1	Sample 2
	[hr]	[µg/ml]	[µg/ml]
	1	0.0162	0.00766
	2.5	0.0445	0.0875
	5	0.113	0.133
	24	0.752	0.415
	SPL-8931 (Concentrations of Released AZD4320 in Tumour)
		Concentration of Released AZD4320
	Time	Sample 1	Sample 2
	[hr]	[µg/ml]	[µg/ml]
	5	0.0139	0.00643
	24	0.0253	0.0213
	31	0.0661	0.0817
	48	0.0959	0.137

## Sheet: Fig 5g and 5h
	Figures 5g and 5h
	Predicted (lines) vs observed (symbols) released AZD4320 in tumour for SPL-8974, SPL-8976 and SPL-8977 (AZD0466) (all 10 mg/kg AZD4320 equivalent).
	Predicted (lines) vs observed (symbols) tumour released and total concentrations of AZD4320 for SPL8977/AZD0466
	SPL-8974 (Concentrations of Released AZD4320 in Tumour)
		Concentration of Released AZD4320
	Time	Sample 1	Sample 2	Sample 3	Mean	Std Dev	CV%
	[hr]	[µg/ml]	[µg/ml]	[µg/ml]	[µg/ml]	[µg/ml]
	1	0.020375	0.0211074	0.0164858	0.0193227	0.002484	12.8553
	3	0.0602333	0.0413353	0.0712867	0.0576184	0.015146	26.2867
	6	0.11175	0.0556444	0.179724	0.115706	0.0621342	53.7
	9	0.250897	0.173495	0.132268	0.185553	0.0602268	32.4579
	16	0.376615	0.223182	0.455808	0.351868	0.118271	33.6122
	28	0.258943	0.387594	0.323616	0.323384	0.0643258	19.8914
	48	0.388957	0.35884	0.298409	0.348735	0.0461116	13.2225
	68	0.233637	0.216735	0.328252	0.259541	0.0601022	23.1571
	SPL-8976 (Concentrations of Released AZD4320 in Tumour)
		Concentration of Released AZD4320
	Time	Sample 1	Sample 2	Sample 3	Mean	Std Dev	CV%
	[hr]	[µg/ml]	[µg/ml]	[µg/ml]	[µg/ml]	[µg/ml]
	1	0.0313708	0.029594	0.0288166	0.0299272	0.00130929	4.37491
	3	0.12939	0.0557145	0.116899	0.100668	0.0394285	39.167
	6	0.18408	0.265893	0.131492	0.193822	0.0677276	34.9432
	9	0.174125	0.47795	0.261718	0.304598	0.156386	51.3417
	16	0.403876	0.508979	0.417296	0.443384	0.057202	12.9012
	28	0.579443	0.461618	0.440692	0.493918	0.0748026	15.1447
	48		0.637389	0.571128	0.604259
	SPL-8977 (Concentrations of Released AZD4320 in Tumour)
		Concentration of Released AZD4320
	Time	Sample 1	Sample 2	Sample 3	Mean	Std Dev	CV%
	[hr]	[µg/ml]	[µg/ml]	[µg/ml]	[µg/ml]	[µg/ml]
	1	0.00821372	0.011238	0.00471633	0.008056	0.00326368	40.5123
	3	0.0160242	0.0187534	0.010395	0.0150576	0.00426224	28.3063
	9	0.178767	0.0713779	0.0780081	0.109384	0.0601783	55.0156
	20	0.214855	0.250137	0.267871	0.244288	0.0269881	11.0477
	48	0.493889	0.123419	0.550225	0.389177	0.231871	59.5798
	72	0.290247	0.611515	0.485039	0.462267	0.16184	35.0101
	SPL-8977 (Concentrations of Total AZD4320 in Tumour)
		Concentration of Released AZD4320
	Time	Sample 1	Sample 2	Sample 3	Mean	Std Dev	CV%
	[hr]	[µg/ml]	[µg/ml]	[µg/ml]	[µg/ml]	[µg/ml]
	1	0.553256	0.665236	0.390361	0.536284	0.138221	25.7739
	3	0.620686	0.696681	0.3762	0.564522	0.16746	29.664
	9	1.88583	0.831236	0.866253	1.19444	0.59902	50.1506
	20	0.926397	0.922789	1.11771	0.988965	0.11151	11.2754
	48	1.15241	0.31876	1.25698	0.909382	0.514159	56.5394
	72	0.536233	0.983244	0.719196	0.746224	0.224728	30.1154

## Sheet: Fig 6
	Efficacy of AZD0466
	Days	Vehicle			AZD0466 10 mg/kg (3mg/kg AZD4320)			AZD0466 34 mg/kg (10mg/kg AZD4320)			AZD0466 103 mg/kg (30mg/kg AZD4320)
		Geo Mean	+ERROR	-ERROR	Geo Mean	+ERROR	-ERROR	Geo Mean	+ERROR	-ERROR	Geo Mean	+ERROR	-ERROR
	41	495.755	18.142	17.5015	492.913	19.985	19.2063	491.258	18.9474	18.2437	495.68	17.5407	16.9412
	44	756.47	7.76288	7.68403	317.328	37.6746	33.6764	242.554	37.5917	32.5474	271.066	9.28824	8.98052
	48	1047.25	68.9274	64.671	5.07821	9.1524	3.26605	1.95012	1.85284	0.950116	1.96745	1.90342	0.967454
	51	1376	52.8403	50.8862	2.41422	3.41425	1.41422	1	0	0	1	0	0
	55	1634.85	81.4181	77.5557	1	0	0	1	0	0	1	0	0
	58	1819.18	121.823	114.177	49.5834	61.252	27.4017	1	0	0	1	0	0
	63				177.592	39.0464	32.0088	24.9155	44.7333	16.0024	5.6048	11.0756	3.72153
	66				258.58	71.0748	55.7508	88.4785	131.039	52.8164	13.7221	30.6663	9.48008
	70				353.377	56.3983	48.6361	55.1235	94.295	34.7873	40.3244	90.0138	27.8487
	73				450.085	108.811	87.627	52.3606	132.357	37.5183	44.9682	105.757	31.5522
	77				770.449	173.819	141.822	71.4432	206.212	53.0602	64.9706	179.176	47.6811
	80				703.796	98.7059	86.5653	194.327	375.626	128.071	64.3873	177.809	47.2701
	83				919.497	186.57	155.1	206.49	407.974	137.099	200.25	395.795	132.973
	CC3 PD fold over vehicle
	Time (hr)	AZD0466 34 mg/kg (10mg/kg AZD4320)			AZD0466 103 mg/kg (30mg/kg AZD4320)
	3	1.1	0.9	1.1	6.8855	4.50568	6.28738
	8	1.1	1.5	1	52.0454	56.5349	45.3617
	24	12.2	4.6	5.3	82.2669	79.7603	78.3412
	48	8.7	9	11	33.7478	42.9825	23.216
	72	1.8	1.4	2.1	7.7976	4.51246	6.02459
	Tumor PK released AZD4320 ng/g
	Time (h)	AZD0466 34 mg/kg Total AZD4320			AZD0466 34 mg/kg Released AZD4320			AZD0466 103 mg/kg Total AZD4320			AZD0466 103 mg/kg Released AZD4320
	3	621	697	376	16	18.8	10.4	5852	2518	2703	227	79	90
	8	1886	831	866	179	71.4	78	14358	9822	9418	1407	1218	972
	24	926	923	1118	215	250	268	4335	4133	3920	1730	1595	1484
	48	1152	319	1257	494	123	550	6225	5604	9523	3581	4025	5214
	72	536	983	719	290	612	485	6132	7039	8246	3295	5783	7049

## Sheet: Fig 7
Fig. 7a. Effects of AZD0466 on QRS amplitude in rats						Fig. 7b. Effects of AZD0466 on QRS amplitude in dogs							Fig. 7c. Effects of AZD0466 on cardiovascular parameters in dogs.																			Fig. 7. Effects of AZD0466 on platelet count in dogs
Compound	Dose mg/kg	Rat	Time post-dose (h)	QRS amplitude (mV change)		Animal	Time post-dose (h)	QRS amplitude (% baseline)					Animal	Time post-dose (h)	Diastolic blood pressure (mmHg)				Left ventricular +dP/dt (mmHg/s)				ECG PR interval (ms)				ECG QRS duration (ms)					Animal	1001	1002	1003	1005	1006	1007
Control derimer	0	1	-0.5	0				0 mg/kg	10 mg/kg	30 mg/kg	60 mg/kg				0 mg/kg	10 mg/kg	30 mg/kg	60 mg/kg	0 mg/kg	10 mg/kg	30 mg/kg	60 mg/kg	0 mg/kg	10 mg/kg	30 mg/kg	60 mg/kg	0 mg/kg	10 mg/kg	30 mg/kg	60 mg/kg		Study Day	Platelet count 10^9/L
Control derimer	0	1	1	0.0983754		1001	-1.17	100	100	100	100		1001	-0.5	93.49	96.55	97.26	100.48	7000.02	6038.51	6885.26	6838.21	91.33	93.23	88.29	91.7	37.24	37.11	37.04	37.7		1	282	284	251	275	328	No data
Control derimer	0	1	1.5	-0.0815388		1001	-0.17	104.05	117	108.94	121.74		1001	0	100.43	98.63	97.87	103	6521.3	5455.97	6800.7	7079.97	93.67	92.53	89.9	91.97	37.03	36.87	36.67	37.57		2	311	332	297	359	410	No data
Control derimer	0	1	2	0.0576491		1001	0.25	108.23	116.61	104.47	123.22		1001	0.25	96.5	100.93	90.77	99.3	7643.2	6507.33	6551.07	5600.73	90.33	90.97	89.77	92.57	37.07	36.97	36.57	37.3		3	291	312	285	331	384	No data
Control derimer	0	1	2.5	0.198527		1001	0.75	106.38	115.65	117.69	122.6		1001	0.5	98.17	101.8	94.73	104.2	7131.7	6082.9	5355.2	6353.23	89.87	91.97	90.87	93.53	37.03	37	36.77	37.9		4	290	303	No data	346	289	264
Control derimer	0	1	3	0.126733		1001	1.5	103.58	100.6	98.63	105.18		1001	0.75	94.2	97.03	95.87	103.37	7032.07	5688.9	5097.83	5940.27	90.13	92.93	92.97	92.67	37.1	36.9	36.8	37.93		4	292	No data	255		340	282
Control derimer	0	1	3.5	0.100876		1001	2	97.22	116.43	95.52	108.8		1001	1	94.3	99.9	96.57	104.87	6048.47	6991.33	5311.2	5978.03	90.67	90.93	93.03	92.93	36.97	37.1	36.33	38		5	115	113	161	128	206	163
Control derimer	0	1	4	-0.0603524		1001	3	102.27	100.96	97.4	90.56		1001	1.5	90.65	97.13	92.9	99.18	6009.66	6430.07	5107	5534.62	93.92	92.98	94.5	95.77	36.98	37.1	36.9	37.95		6	110	159	157	65	175	161
Control derimer	0	1	5	0.119246		1001	4	106.85	111.4	108.75	86.56		1001	2	86.95	88.02	89.5	94.47	4069.3	4471.17	4047.43	4254.2	101.75	99.3	98.97	100.05	37.02	37.27	36.8	37.67		11	313	282	271	369	362	276
Control derimer	0	1	6	0.223322		1001	6	105.43	112.81	91.11	67.56		1001	2.5	87.18	86.03	90.93	95.53	3858.08	4000.7	4528.07	4334.22	101.83	98.82	97.48	100.73	36.53	37.43	36.88	37.1		11	224	No data	254	352	347	278
Control derimer	0	1	7	0.108513		1001	8	116.73	105.84	78.96	71.34		1001	3	87.13	91.28	92.55	91.83	4564.03	4926.52	4445.05	4530.57	101.28	99.07	97.73	97.65	36.95	36.82	36.73	37.13		12	6	No data	No data	6	15	14
Control derimer	0	1	8	0.0549409		1001	10	110.35	102.04	80.71	73.72		1001	4	86.19	89.53	88.53	98.71	4250.28	4567.05	4457.67	4492.5	100.27	98.53	97.84	96.1	37.06	36.91	36.57	37.05		13	20	14	28	29	51	14
Control derimer	0	1	9	0.186495		1001	12	109.69	91.1	71.35	78.95		1001	5	84.49	88.03	90.64	93.99	3885.33	4379.73	4934.63	4434.65	102.03	98.46	97.08	94.68	35.96	36.91	36.05	36.56		17	369	277	263	428	469	269
Control derimer	0	1	10	0.181979		1001	16	104.26	96.5	80.12	102.53		1001	6	82.52	87.68	91.73	86.65	4272.44	4764.08	4871.94	4108.59	99.28	96.65	93.9	95.1	36.11	36.78	35.92	36.46		18	435	361	338	489	540	335
Control derimer	0	1	11	0.264465		1001	20	101.65	93.94	72.17	82.63		1001	8	83.47	87.83	82.41	87.65	4030.47	3405.58	4351.94	3789.75	97.92	99.15	94.21	91.45	35.95	36.49	36.04	36		18	403	335	304	455	535	314
Control derimer	0	1	12	0.333018		1001	24	99.36	89.94	76.33	100.17		1001	10	87.84	84.88	76.17	85.81	3486.07	3349.84	3834.71	3871.46	100.25	101.28	97.33	91.98	36.63	36.41	35.72	35.39		19	6	6	6	6	No data	No data
Control derimer	0	1	14	0.162379		1001	36	101.1	No data	No data	103.72		1001	12	86.13	85.08	86.71	80	3420.37	3178.54	3657.51	3890.03	100.53	102.06	97.08	92.14	36.51	36.27	35.95	34.96		20	6	6	6	6	17	6
Control derimer	0	1	16	0.142294		1001	48	97.97	No data	No data	111.02		1001	16	76.95	79.69	81.84	83.51	3698.46	3483.45	3778.49	3933.83	99.8	101.74	95.33	92.33	35.42	35.68	35.72	35.46		26	593	597	492	704	No data	619
Control derimer	0	1	18	0.131437		1002	-1.17	100	100	100	100		1001	20	87.37	91	93.04	99.74	4457.06	3712.03	4302.95	4011.33	96.16	102.21	90.75	86.85	36.4	36.2	36.15	36.19
Control derimer	0	1	20	0.057682		1002	-0.17	86.66	104.31	110.82	108.51		1001	24	94.46	97.49	96.4	80.44	6458.68	6586	6702.04	2583.55	91.92	92.65	86.64	81.5	37.08	36.86	36.63	36.73
Control derimer	0	1	22	0.0932629		1002	0.25	93.55	104.79	117.27	108.51		1001	28	90.16	No data	No data	72.75	4610.64	No data	No data	2363.69	97.08	No data	No data	81.29	36.76	No data	No data	36.6
Control derimer	0	2	-0.5	0		1002	0.75	96.96	106.93	117.57	107.88		1001	32	86.34	No data	No data	75.17	4028.06	No data	No data	2496.29	96.18	No data	No data	80.19	35.97	No data	No data	36.85
Control derimer	0	2	1	0.0244078		1002	1.5	87.7	88.77	118.04	102.33		1001	36	80.94	No data	No data	81.98	3761.55	No data	No data	3114.99	99.14	No data	No data	83.46	35.57	No data	No data	36.99
Control derimer	0	2	1.5	-0.0668825		1002	2	86.08	104.43	122.76	115.65		1001	40	81.44	No data	No data	84.55	3707.14	No data	No data	3496.49	99.65	No data	No data	84.37	35.06	No data	No data	37.09
Control derimer	0	2	2	0.177276		1002	3	95.9	108.16	109.9	95.61		1001	44	92.33	No data	No data	88.41	4288.9	No data	No data	3685.25	97.81	No data	No data	90.02	36.54	No data	No data	37.3
Control derimer	0	2	2.5	-0.126751		1002	4	96.95	109.56	113.37	99.39		1001	48	95.87	No data	No data	93.82	6955.86	No data	No data	5015.36	91.1	No data	No data	91.04	36.94	No data	No data	37.42
Control derimer	0	2	3	0.0182428		1002	6	96.56	101.99	123.45	65.34		1002	-0.5	96.47	94.03	99.83	102.48	6805.69	5055.11	5975.56	6227.43	76.02	78.23	74.43	76.16	32.81	33.1	33.73	32.82
Control derimer	0	2	3.5	0.108157		1002	8	89.46	101.03	100.03	62.51		1002	0	109.23	104.63	106.1	109.13	6831.17	5633.77	6471.73	7132.57	78.57	78.47	76.87	77.23	32.7	32.9	33.9	32.97
Control derimer	0	2	4	-0.0592867		1002	10	89.58	103.84	74.86	65.35		1002	0.25	107.23	103.3	101.87	105.97	8133.03	5315	5668	5571.17	78	79.87	76.57	79.7	32.23	32.77	34.53	32.97
Control derimer	0	2	5	0.0474725		1002	12	92.43	95.78	77.86	68.19		1002	0.5	103.07	105.73	100.13	109	7442.47	5306.03	5088.8	6351.83	80.17	79.53	78.13	78.43	32.27	33	34.33	32.97
Control derimer	0	2	6	0.155427		1002	16	91	90.01	69.84	94.85		1002	0.75	99.8	103.13	100.5	107.27	7069.33	5204.83	4969.1	5870.97	80.83	80.23	78.63	79.5	32.4	32.93	34.3	33
Control derimer	0	2	7	0.127164		1002	20	98.88	95.75	81.44	88.95		1002	1	97.43	103.5	102.5	114.67	5448.8	5508.3	5543.6	7594.6	82.03	79.27	77.73	76.93	32.93	32.8	34.33	33
Control derimer	0	2	8	0.104433		1002	24	67.28	73.46	86	76.49		1002	1.5	95.67	103.55	102.9	107.23	6172.5	6231.1	5591.27	5874.83	79.85	78.95	76.05	79.3	32.78	32.95	34	32.88
Control derimer	0	2	9	0.114984		1002	36	84.75	No data	No data	88.43		1002	2	92.4	93.4	93.9	97.03	4562.27	4507.12	4487.47	4316.08	82.45	80.82	76.83	81.67	32.97	33.4	33.8	32.92
Control derimer	0	2	10	0.129639		1002	48	76.19	No data	No data	107.26		1002	2.5	89.48	87.53	90.93	94.47	3631.98	4210.12	4283.1	4294.48	81.67	78.18	77.08	80.65	33.37	33.67	34.02	32.75
Control derimer	0	2	11	0.208274		1003	-1.17	100	100	100	100		1002	3	93.02	96.12	92.97	97.75	4553.92	4909.05	4118.05	4408.65	81.48	80.25	74.95	76.95	33	32.9	34.25	32.7
Control derimer	0	2	12	0.305186		1003	-0.17	83.12	88.46	86.64	84.59		1002	4	89.38	92.34	89.6	99.43	4384.78	4622.08	4323.72	4628.68	80.58	78.3	74.77	75.36	33.03	33.14	34.01	31.9
Control derimer	0	2	14	0.226137		1003	0.25	89.47	97.05	94.51	93.28		1002	5	88.69	91.2	88.45	98.8	3746.23	4088.99	4434.92	4815.99	80.53	77.63	76.41	76.41	33.03	32.93	33.28	31.68
Control derimer	0	2	16	0.311905		1003	0.75	95.22	89.51	93.59	95.04		1002	6	90.78	94.29	86.28	97.64	4184.03	4474.63	4580.34	4219.3	79.47	77.83	72.8	80.71	32.55	32.41	33.73	31.98
Control derimer	0	2	18	0.11589		1003	1.5	95.14	108.64	87.53	85.41		1002	8	87.33	84.03	89.93	91.85	3567.97	3667	4035.02	3384.02	79.54	82.59	76.05	82.35	32.2	31.11	33.1	31.65
Control derimer	0	2	20	0.0651852		1003	2	102.1	96.54	98.67	90.57		1002	10	80.52	82.25	91.45	93.53	3583.24	3655.19	3309.08	3106.22	82.43	82.7	82.83	82.55	31.95	31.23	32.76	31.88
Control derimer	0	2	22	0.20718		1003	3	88	79.8	84.89	87.24		1002	12	80.1	85.21	94.93	93.92	3476.97	3608.92	3096.33	2973.17	82.13	83.02	81.58	82.05	31.85	31.28	33.44	31.84
Control derimer	0	3	-0.5	0		1003	4	93.81	87.09	93.76	76.12		1002	16	83.83	87.61	94.26	95.71	3427.87	3254.3	2995.35	3084.55	81.74	83.53	83.59	78.84	31.93	31.27	32.97	32.05
Control derimer	0	3	1	0.00138142		1003	6	86.82	84.78	69.29	53.05		1002	20	91.4	93.8	98.6	101.68	4237.02	3554.25	3417.31	3502.12	78.19	82.2	79.36	73.87	32.66	31.79	33.52	32.36
Control derimer	0	3	1.5	-0.157771		1003	8	87.17	66.94	60.79	52.6		1002	24	96.34	102.2	101.38	102.94	5883.77	5801.59	4730.62	3589.01	75.98	77.77	77.28	68.7	32.88	32.66	33.17	32.5
Control derimer	0	3	2	-0.039628		1003	10	89.14	75.83	49.23	45.56		1002	28	90.95	No data	No data	88.73	4135.41	No data	No data	3022.25	78.86	No data	No data	67.21	33.08	No data	No data	32.53
Control derimer	0	3	2.5	-0.174277		1003	12	85.03	81.17	43.76	55.75		1002	32	88.66	No data	No data	83.11	3449.65	No data	No data	2873.88	79.09	No data	No data	71.42	32.45	No data	No data	32.6
Control derimer	0	3	3	0.195345		1003	16	86.66	71.4	51.75	55.89		1002	36	82.22	No data	No data	87.5	3468.07	No data	No data	2973.45	81.49	No data	No data	72.45	31.89	No data	No data	32.45
Control derimer	0	3	3.5	0.0418111		1003	20	95.13	82.48	68.56	76.25		1002	40	87.74	No data	No data	90.58	3270.73	No data	No data	3467.44	82.93	No data	No data	73.96	31.96	No data	No data	32.26
Control derimer	0	3	4	-0.0918285		1003	24	89.13	78.58	64.32	59.1		1002	44	94.04	No data	No data	95.31	4089.23	No data	No data	3892.76	78.62	No data	No data	74.75	32.81	No data	No data	32.51
Control derimer	0	3	5	0.194259		1003	36	85.57	No data	No data	64.25		1002	48	99.81	No data	No data	105.49	6360.47	No data	No data	4598.3	76.9	No data	No data	74.79	32.8	No data	No data	32.67
Control derimer	0	3	6	-0.160424		1003	48	83.17	No data	No data	62.54		1003	-0.5	98.73	97.31	104.06	104.32	6736.08	6223.05	6422.66	6024.42	78.37	74.75	76.23	72.98	35.06	34.71	35.15	34.98
Control derimer	0	3	7	-0.0874814		1005	-1.17	100	100	100	100		1003	0	101.5	98.63	102.1	101.6	6259.87	6587.9	5794.93	6469.8	78.6	75.8	76.83	72.97	35.1	34.93	35	35.87
Control derimer	0	3	8	-0.142289		1005	-0.17	98.5	95.62	106.59	107.22		1003	0.25	97.57	95.33	99.73	102.73	6032.27	6328.57	5713.63	6261.57	78.1	75.97	76.93	72.97	35.27	34.97	35.07	35.97
Control derimer	0	3	9	0.0410656		1005	0.25	95.23	96.61	119.25	106.83		1003	0.5	96.2	99.33	98.93	104.9	6209.37	6172.1	5769.03	6277.07	78.2	77.3	76.23	73.63	35.17	35.03	35.03	35.93
Control derimer	0	3	10	-0.0170725		1005	0.75	102.3	103.08	117.18	110.71		1003	0.75	96.83	98.97	101.23	104.33	5925.3	5905.77	5850.33	6023.77	78.2	77.47	76.3	73.27	35.1	35.37	35.13	35.93
Control derimer	0	3	11	0.0925556		1005	1.5	98.03	93.35	102.72	91.28		1003	1	95.4	101.33	102.93	103.53	5680.57	5864.77	5519.7	5918.1	80.63	76.7	77.23	74.47	35.43	35.53	35.27	36
Control derimer	0	3	12	0.0714862		1005	2	99.61	106.92	105.36	99.53		1003	1.5	99.1	105.6	104.78	108.53	5937.71	6041.2	5742.22	6031.12	81.78	76.65	78.9	76.07	35.14	34.92	35.23	35.23
Control derimer	0	3	14	-0.129734		1005	3	100.66	99.3	107.77	97.61		1003	2	88.87	87.58	97.23	100.25	4676.2	5814.64	5339.65	5366.08	82.3	81.86	79.17	75.02	34.65	34.85	35.18	35.8
Control derimer	0	3	16	0.0383672		1005	4	101.34	93.2	115.22	91.63		1003	2.5	90.9	93.18	98.82	100.95	4546.18	4920.43	5708.37	5173.2	78.75	76.32	77.12	73.4	34.73	34.07	35.27	35.58
Control derimer	0	3	18	0.0474485		1005	6	117.98	86.15	87.91	98.85		1003	3	92.02	101.67	100.37	98.25	5170.5	5763.67	5957.57	4795.02	84.04	77.6	78.48	72.08	35.12	34.42	34.97	36.08
Control derimer	0	3	20	0.103444		1005	8	94.6	86	79.4	58.47		1003	4	92.39	97.18	98.81	103.21	4921.56	5608.19	5299.68	5833.97	81.39	81.03	77.66	75.98	34.51	34.84	35.28	33.76
Control derimer	0	3	22	-0.0665715		1005	10	85.36	102.5	68	47.56		1003	5	95.26	96.33	97.98	102.69	4837.06	4862.44	5619.58	5898.65	79.58	76.39	79.39	73.84	34.84	35.56	34.19	34.16
AZD0466	30	4	-0.5	0		1005	12	86.84	82.38	70.52	51.4		1003	6	99.39	97.65	97.49	102.48	5218.29	5184.5	5366.83	5618.93	77.48	74.68	75.95	73.74	34.89	35.52	34.11	34.28
AZD0466	30	4	1	0.138608		1005	16	92.43	87.17	74.83	65.3		1003	8	94.48	94.43	101.24	102.83	5062.28	5227.01	4842.17	5373.21	73.81	75.04	74.84	73.16	34.62	35.06	34.4	34.59
AZD0466	30	4	1.5	0.0897912		1005	20	89.6	88.73	87.54	65.25		1003	10	95.83	93.99	92.07	107.45	4921.61	4772.34	4709.23	4766.81	72.99	73.74	74.61	71.82	35.19	34.43	33.36	35.5
AZD0466	30	4	2	-0.0613437		1005	24	100.14	86.2	87.79	70.92		1003	12	95.16	93.58	102.55	97.88	4717.58	4865.8	4844.7	4843.08	73.87	73.35	73.71	71.11	35.59	34.68	33.81	34.4
AZD0466	30	4	2.5	-0.0540737		1005	36	100.31	No data	No data	91.17		1003	16	90.59	93.81	100.3	100.83	4870.84	4754.75	4812.43	4820.56	75.2	75.9	73.09	70.04	34.88	34.54	33.92	34.95
AZD0466	30	4	3	0.0722749		1005	48	88.65	No data	No data	80.25		1003	20	96.5	96.18	103.65	104.62	5497.31	5244.41	5356.37	5148.44	75.52	74.08	72.47	70	35.22	34.87	34.38	35.23
AZD0466	30	4	3.5	0.109903		1006	-1.17	100	100	100	No data		1003	24	99.79	100.53	104.76	108.54	6696.3	6738.32	6741.44	5580.36	77.2	77.14	74.15	69.58	34.87	34.85	34.6	34.78
AZD0466	30	4	4	0.125167		1006	-0.17	86.36	91.84	87.68	No data		1003	28	96.34	No data	No data	108.8	5264.28	No data	No data	4663.37	76.53	No data	No data	66.57	34.75	No data	No data	34.92
AZD0466	30	4	5	0.213416		1006	0.25	88.26	93.89	89.14	No data		1003	32	92.91	No data	No data	104.28	4879.46	No data	No data	4174.12	74.04	No data	No data	65.51	34.54	No data	No data	35.52
AZD0466	30	4	6	-0.0224757		1006	0.75	93.41	92.22	88.33	No data		1003	36	89	No data	No data	100.78	4576.11	No data	No data	4227.82	74.85	No data	No data	66.47	34.44	No data	No data	35.49
AZD0466	30	4	7	0.0823657		1006	1.5	92.23	92.25	91.25	No data		1003	40	93.6	No data	No data	105.86	4514.07	No data	No data	3953.24	75.89	No data	No data	65.5	35.21	No data	No data	35.99
AZD0466	30	4	8	0.188851		1006	2	104.04	99.06	104.26	No data		1003	44	95.35	No data	No data	111.26	5199.34	No data	No data	4486.04	76.02	No data	No data	64.56	34.96	No data	No data	35.08
AZD0466	30	4	9	0.161157		1006	3	102.81	96.35	92.15	No data		1003	48	98.86	No data	No data	113.06	6503.91	No data	No data	5281.43	77.64	No data	No data	65.67	34.83	No data	No data	35.11
AZD0466	30	4	10	0.21344		1006	4	99.75	114.35	105.49	No data		1005	-0.5	87.49	84.09	85.17	91.34	5017.87	4567.84	5090.28	4910.68	109.51	112.84	109.24	102.35	36.98	37.03	34.15	37.14
AZD0466	30	4	11	0.277935		1006	6	98.83	112.15	102.12	No data		1005	0	96.9	101.53	99.23	101.83	5032.53	4458.2	4235.3	4185.73	117.1	117.27	121.37	111.63	36.83	36.53	34.3	36.87
AZD0466	30	4	12	0.185333		1006	8	85.38	116.5	102.74	No data		1005	0.25	93.33	100.33	97.63	101.77	4965.4	4637.57	4192.03	4051.77	114.9	113.4	120.57	114.5	36.83	36.63	34.5	36.67
AZD0466	30	4	14	0.127725		1006	10	106.18	99.61	104.2	No data		1005	0.5	92.57	102.77	100.7	99	4847.87	4364.3	4035.4	4332.57	114.2	116.33	124.2	110.13	36.8	36.37	34.83	36.53
AZD0466	30	4	16	0.206535		1006	12	110.57	112.73	55.66	No data		1005	0.75	94.47	101.93	101.07	98.4	4482.7	4195.07	3974.47	4045.8	115.47	116.63	122.2	111.33	36.7	36.37	34.8	36.33
AZD0466	30	4	18	0.304995		1006	16	112.72	115.26	100.2	No data		1005	1	90.93	102.53	102.17	104.77	4518.4	4193.2	3990	4287.33	113.53	118.07	120.8	110.57	36.73	36.7	34.53	36.4
AZD0466	30	4	20	0.0950914		1006	20	106.95	87.39	81.01	No data		1005	1.5	102.65	104.63	101.2	106.97	5346.22	5144.92	4366.35	4274.55	107.75	105.93	112.3	102.98	36.63	36.73	34.78	36.85
AZD0466	30	4	22	0.0934114		1006	24	97.92	96.8	78.47	No data		1005	2	95.52	95.78	98.48	102.57	3666.22	3796.25	3500.78	3759.13	110.23	111.55	114.17	104.22	37.27	36.67	35.1	36.72
AZD0466	30	5	-0.5	0		1006	36	109.93	No data	No data	No data		1005	2.5	92.02	91.98	90.9	93.97	3810.92	3964.12	3807.7	3567.68	112.22	107.1	111.17	104.93	37.07	36.85	34.95	37.1
AZD0466	30	5	1	0.0738602		1006	48	96.44	No data	No data	No data		1005	3	94.73	95.65	95.03	83.23	4549.07	4375.22	4081.3	3359.72	108.27	106.52	108.23	102.38	37.03	36.98	34.8	37.77
AZD0466	30	5	1.5	0.18097		1007	-1.17	100	100	100	100		1005	4	82.33	93.4	92.08	88.35	3816.25	4357.41	3960.14	3982.43	106.48	104.33	105.33	91.9	37.53	36.99	35.05	37.18
AZD0466	30	5	2	-0.00629638		1007	-0.17	98.76	98.56	97.14	96.32		1005	5	84.76	83.68	89.96	92.21	3873.62	3622.16	4325.2	4213.04	105.15	102.45	100.37	87.19	36.92	37.04	34.73	37.18
AZD0466	30	5	2.5	0.23622		1007	0.25	95.85	95.72	99.09	94.65		1005	6	83.6	81.96	87.15	94.25	3687.29	3606.52	4135.63	3549.71	104.92	102.59	94.03	92.44	36.53	36.43	35.59	37.48
AZD0466	30	5	3	0.128674		1007	0.75	98.95	93.69	95.61	98.68		1005	8	82.34	82.31	90.82	94.56	3649.81	3514.53	4469.88	3484.63	103.14	102.59	96.66	95.19	36.65	36.59	33.48	37.3
AZD0466	30	5	3.5	0.18566		1007	1.5	100.76	100.61	95.58	89.39		1005	10	79.29	82.51	81.87	92.04	3787.08	3577.33	3653.82	3255.94	103.47	100.63	101.96	104.89	36.79	36.61	33.78	37.23
AZD0466	30	5	4	0.0679895		1007	2	103.78	99.3	102.68	92.9		1005	12	78.26	82.32	89.71	89.98	3592.66	3862.68	4056.06	3119.55	101.81	102.74	101.5	103.36	36.76	36.75	33.73	37.22
AZD0466	30	5	5	0.195133		1007	3	101.17	93.44	88.58	94.63		1005	16	79.27	81.1	92.44	92.33	3506.33	3489.33	3636.6	3070.65	108.15	104.7	102.8	103.45	37.01	36.73	33.35	37.14
AZD0466	30	5	6	0.148294		1007	4	102.05	98.5	94.23	79.01		1005	20	87.46	88	90.67	92.99	3960	3393.73	3635.33	3973.35	105.53	106.89	103.5	99.6	37.19	36.84	33.82	37.34
AZD0466	30	5	7	-0.0341236		1007	6	101.03	91.67	81.93	69.18		1005	24	91.63	89.99	93.59	96.57	5129.92	4879.23	4510.07	4103.53	106.53	107.42	110.25	97.46	37.04	36.92	34.24	37.41
AZD0466	30	5	8	0.133762		1007	8	98.48	98.28	80.59	75.75		1005	28	92.15	No data	No data	96.73	4467.23	No data	No data	3487.09	101.59	No data	No data	93.79	36.9	No data	No data	37.63
AZD0466	30	5	9	0.176815		1007	10	88.77	85.97	75.46	78.51		1005	32	83.94	No data	No data	92.79	3741.81	No data	No data	3405.43	99.26	No data	No data	93.35	36.78	No data	No data	37.85
AZD0466	30	5	10	0.0544904		1007	12	97.08	94.92	83.87	71.89		1005	36	77.79	No data	No data	98.49	3778.7	No data	No data	3699.62	103.46	No data	No data	90.78	36.6	No data	No data	37.41
AZD0466	30	5	11	0.253403		1007	16	83.4	88.9	80.86	76.24		1005	40	82.4	No data	No data	97.39	3476.3	No data	No data	4002.74	103.54	No data	No data	86.41	36.71	No data	No data	37.4
AZD0466	30	5	12	0.246076		1007	20	95.26	105.65	78.28	83.44		1005	44	87.01	No data	No data	95.66	3786.33	No data	No data	4069.27	107.04	No data	No data	90.58	36.98	No data	No data	37.35
AZD0466	30	5	14	-0.0119579		1007	24	96.75	90.71	83.34	83.31		1005	48	90.29	No data	No data	99.92	5246.77	No data	No data	4447.8	107.54	No data	No data	95.83	36.88	No data	No data	37.09
AZD0466	30	5	16	0.303789		1007	36	83.16	No data	No data	90.35		1007	-0.5	94.73	87.72	91.58	94.53	6450.48	7140.47	7545	7603.2	87.29	84.93	84.68	86.14	38.07	38.01	38.02	38.01
AZD0466	30	5	18	0.273564		1007	48	105.52	No data	No data	84.71		1007	0	96.87	94.43	95.93	92.1	6460.73	7053.83	6669.3	6348.77	87.97	86.5	85.1	84.53	38.03	38	38	38
AZD0466	30	5	20	0.409101									1007	0.25	102.9	96.27	83.5	84.37	5952.87	6886.07	5431.87	5573.53	90.97	84.47	89.53	88.07	38.07	38.03	38.4	38.13
AZD0466	30	5	22	0.179022									1007	0.5	106.73	97.9	87.2	88.57	5840.13	5999.67	5678.13	5419.73	91.5	82.43	86.97	87.17	38.13	38	38.37	38.03
AZD0466	30	6	-0.5	0									1007	0.75	87.7	86.17	91.33	89.47	5403.13	5528.13	5731.77	5106.6	92.67	87.03	86.13	90	38.37	38.13	38.33	38.03
AZD0466	30	6	1	-0.0117949									1007	1	93.57	96.3	97.7	95.3	5407.5	6170.1	5978.13	5765.03	90.83	85.67	85.47	87.57	38.5	38.1	38.03	38
AZD0466	30	6	1.5	0.00535029									1007	1.5	93.97	101.13	93.75	97.73	5186.98	7167.74	6936.6	6206.58	90.37	84.97	86.42	88.2	38.58	37.9	38	38.02
AZD0466	30	6	2	0.104811									1007	2	90.5	84.32	85.83	87.82	4897.05	6171.13	6447.43	5634.28	92.92	87.52	87.97	94.25	38.85	38.12	38.05	38.03
AZD0466	30	6	2.5	-0.09084									1007	2.5	96.87	87.27	86.45	88.08	5259.1	5784.28	5833.03	5600.87	91.7	88.43	90.75	96.37	38.27	38.53	38.02	37.83
AZD0466	30	6	3	-0.0448206									1007	3	85.2	84.22	87.98	81.83	5632.82	6260.28	6018.98	5840.27	92.32	88.18	88.27	96.3	38.23	38	38.12	37.42
AZD0466	30	6	3.5	-0.0165028									1007	4	91.69	82.08	84.32	96.19	5573.24	6017.74	6197.78	6494.45	90.59	87.86	89.33	87.2	38.42	38.1	37.68	37.23
AZD0466	30	6	4	-0.203382									1007	5	99.54	87.43	85.76	90.62	5986.87	6239.22	6075.83	5585.2	89.86	86.98	90.08	86.73	38.06	38.06	37.12	37.13
AZD0466	30	6	5	-0.119669									1007	6	88.48	88.8	83.63	92.05	5315.05	6097.97	5830.33	5928.52	88.61	86.9	86.45	80.83	38.21	37.96	37.13	36.79
AZD0466	30	6	6	-0.0236443									1007	8	83.12	83.23	86.21	91.47	5196.56	5670.9	5785.26	5191.51	87.58	84.45	83.73	80.15	38.05	37.99	36.98	36.84
AZD0466	30	6	7	0.107511									1007	10	82.87	83.44	78.5	87.76	4995.3	5831.29	5682.62	4908.7	86.42	80.3	81.83	80.13	38	37.84	36.7	37
AZD0466	30	6	8	-0.162264									1007	12	83.18	82.27	80.16	84.48	4959.33	5330.02	5650.6	4985.52	84.66	80.49	82.99	79.48	38	37.82	36.83	37.02
AZD0466	30	6	9	-0.156352									1007	16	85.52	84.39	78.25	85.87	5023.6	5566.05	5415.03	4932.38	83.55	82.66	82.85	79.57	37.99	37.77	36.99	37.1
AZD0466	30	6	10	0.0572247									1007	20	84.57	86.18	86.77	89.13	4956.64	5608.38	5523.44	4964.94	86.33	83.56	83.33	80.54	38.01	37.95	37.28	37.45
AZD0466	30	6	11	-0.165465									1007	24	96.18	94.57	92.87	98.24	6756.43	7186.96	7002.36	5409.48	86.38	85.13	84.16	80.59	38.04	37.95	37.47	37.41
AZD0466	30	6	12	0.0427776									1007	28	92.75	No data	No data	93.85	5952.04	No data	No data	5225.94	88.91	No data	No data	79.95	38.25	No data	No data	37.61
AZD0466	30	6	14	-0.0820201									1007	32	81.86	No data	No data	92.22	5183.4	No data	No data	5303.3	86.32	No data	No data	78.68	38.05	No data	No data	37.39
AZD0466	30	6	16	-0.0250888									1007	36	83.9	No data	No data	95.44	5046.45	No data	No data	5717.45	83.11	No data	No data	79.58	37.99	No data	No data	37.54
AZD0466	30	6	18	0.0272452									1007	40	83.03	No data	No data	92.63	4702.91	No data	No data	5401.68	83.41	No data	No data	79.65	37.99	No data	No data	37.73
AZD0466	30	6	20	-0.0516144									1007	44	86.92	No data	No data	89.78	5080.69	No data	No data	5818.32	86.51	No data	No data	81.93	38.03	No data	No data	37.87
AZD0466	30	6	22	0.04183									1007	48	93.68	No data	No data	96.51	6043.82	No data	No data	6481.72	88.32	No data	No data	83.32	38.11	No data	No data	37.59

## Sheet: Fig 8
Fig 8b	Raw bioluminescence counts in individual animals
		Vehicle					AZD0466 34 mg/kg (10mg/kg AZD4320)					AZD0466 103 mg/kg (30mg/kg AZD4320)					AZD0466 340 mg/kg (100mg/kg AZD4320)
		1	2	3	4	5	1	2	3	4	5	1	2	3	4	5	1	2	3	4	5
	1	1328000	948900	1116000	823300	2077000	962000	1223000	856300	1011000	1455000	1023000	885100	876200	2011000	1243000	851500	1286000	895800	1120000	1558000
	4	831300	1434000	2108000	1534000	3941000	863000	1453000	1099000	1131000	1477000	712200	758000	861600	963300	1088000	675300	732000	775100	773400	665700
	8	7125000	3854000	4609000	2886000	1015000	963600	3688000	1848000	2077000	2641000	888700	911000	1080000	921400	1303000	696900	758300	613100	757700	754200
	11	10540000	5760000	6600000	4131000	16090000	794700	3942000	2369000	2663000	3475000	687900	678400	868400	651900	817800	628500	817700	761500	744200	883400
	15	19170000	10430000	9366000	2765000	27730000	1268000	8178000	3745000	3909000	5355000	1023000	956600	1075000	787100	1030000	1033000	1121000	987400	873700	861800
Fig 8 E	SUDHL-4 xenograft efficacy
	Days	Vehicle			AZD0466 50 mg/kg (172mg/kg AZD4320)			Rituxan (Rtx) 10 mg/kg			Rtx 10 mg/kg, AZD0466 34 mg/kg (10mg/kg AZD4320)			Rtx 10 mg/kg,AZD0466 103 mg/kg (30mg/kg AZD4320)			Rtx 10 mg/kg,AZD0466 172 mg/kg (50mg/kg AZD4320)
		Geo Mean	+ERROR	-ERROR	Geo Mean	+ERROR	-ERROR	Geo Mean	+ERROR	-ERROR	Geo Mean	+ERROR	-ERROR	Geo Mean	+ERROR	-ERROR	Geo Mean	+ERROR	-ERROR
	1	202.987	7.58843	7.31497	200.82	7.55367	7.27984	207.17	6.77304	6.55861	205.615	7.84699	7.55853	201.581	7.00623	6.7709	201.928	8.70357	8.34393
	5	253.825	11.932	11.3962	191.7	4.81351	4.69561	194.343	8.19822	7.86639	222.378	15.5588	14.5414	122.806	20.3724	17.4737	149.067	13.9871	12.7873
	9	319.569	20.3552	19.1363	255.655	28.2566	25.4443	229.272	26.8803	24.0596	38.5363	83.7925	26.3965	10.787	20.5543	7.07434	10.171	18.6424	6.5807
	12	509.654	36.5455	34.1003	291.711	54.5689	45.9696	236.829	30.537	27.0492	38.2614	83.5088	26.2393	10.3209	19.1025	6.70064	1	0	0
	16	758.321	67.949	62.3611	450.847	103.436	84.1339	277.244	64.1241	52.0788	49.6964	122.565	35.3593	4.92962	8.59224	3.13245	1	0	0
	19	840.842	69.4127	64.1195	493.153	114.257	92.7646	341.784	84.3997	67.6855	51.1608	127.485	36.5093	4.21491	6.26636	2.51994	1	0	0
	23	1211.71	105.165	96.767	795.158	158.032	131.832	461.782	131.88	102.583	64.7185	177.769	47.4455	1	0	0	1	0	0
	26				1047.96	147.097	128.992	534.569	117.9	96.5954	70.4224	200.488	52.1163	2.32265	3.07204	1.32265	1	0	0
	29				1181.66	226.867	190.327	692.979	133.515	111.947	82.7073	252.203	62.2824	1	0	0	1	0	0
	32							702.104	99.1679	86.8946	84.7591	260.369	63.9433	2.32755	3.08995	1.32755	1	0	0
	36										103.452	345.193	79.5971	2.54854	3.94652	1.54854	1	0	0
	39										123.111	441.026	96.2446	2.51324	3.80312	1.51324	1	0	0
	43													2.52148	3.83638	1.52148	1	0	0
	49													2.85099	5.27715	1.85099	1	0	0
	60													3.20507	7.06743	2.20507	1	0	0
	72																1	0	0
	79																1	0	0
	87																1	0	0
	95																1	0	0
	103																1	0	0
	131																1	0	0
Fig 8F	SUDHL-4 xenograft survival
	Day	Vehicle	AZD0466 50 mg/kg (172mg/kg AZD4320)	Rituxan (Rtx) 10 mg/kg	AZD0466 34 mg/kg + Rituximab	AZD0466 103 mg/kg + Rituximab	AZD0466 172 mg/kg + Rituximab
	41	1
	41	1
	41	1
	41	1
	41	1
	41	1
	44		1
	47		1
	47		1
	47		1
	47		1
	47		1
	57			1
	57			1
	57			1
	57			1
	57			1
	57				1
	57				1
	148				0
	148				0
	148				0
	148				0
	78					1
	148					0
	148					0
	148					0
	148					0
	148					0
	148						0
	148						0
	148						0
	148						0
	148						0
	148						0
Fig 8G	OCI-LY10 xenograft efficacy
	Days	Vehicle, iv, qw								Acalabrutinib 12.5mpk BID								AZD0466 103 mg/kg (30mg/kg AZD4320)								Acalabrutinib - AZD0466
	18	118	185	194	164	100	214	152	160	127	164	248	101	210	188	174	141	193	170	155	173	235	111	163	131	278	177	155	200	162	135	173	98
	21	123	355	395	201	311	226	232	284	221	332	538	104	333	303	198	259	363	334	195	394	490	191	262	142	287	141	33	163	193	96	218	84
	25	231	571	498	180	324	369	236	309	299	256	495	88	284	527	334	162	214	151	62	129	351	181	222	188	88	14	0	14	82	65	56	33
	28	196	879	644	286	577	578	332	561	232	311	519	141	436	334	361	191	475	406	118	241	485	190	184	194	0	0	0	0	0	0	0	0
	32	263	1041	860	331	645	496	498	558	363	375	663	150	384	401	347	391	410	443	252	338	536	215	401	301	0	0	0	0	0	0	0	0
	35	328	1202	1158	442	985	429	526	720	402	443	532	209	471	429	383	277	664	595	309	391	667	265	496	262	0	0	0	0	0	0	0	0
	39	487	1339	1603	460	1367	753	571	1032	393	553	891	198	472	366	578	547	653	578	346	432	638	281	354	330	14	0	14	0	0	0	0	0
	42	612	1803	2060	826	1915	648	587	1141	405	474	589	106	385	656	416	224	773	918	408	717	707	404	319	272	0	0	0	0	0	0	0	0
	46																									0	0	0	0	0	0	0	0
	49																									0	0	0	0	0	0	14	0
	53																									0	0	0	0	0	0	14	0
	56																									0	0	0	0	0	0	4	0
	60																									0	0	0	0	0	0	0	0
	63																									0	0	0	0	0	0	0	0
	67																									0	0	0	0	0	0	0	0
	69																									0	0	0	0	0	0	0	0
	74																									0	0	0	0	0		0	0
	77																									0	0	0	0	0		0	0
	81																									0	0	0	0	0		0	0
	84																										0	14					0
	88																										0	183					0
	95																											81
	98																											269
	104																											542
	110
Fig 8H	OCI-LY10 xenograft survival
	Days	Acalabrutinib + AZD0466	Vehicle	Acalabrutinib	AZD0466
	74	1
	81	1
	81	1
	81	1
	81	1
	95	1
	95	1
	104	1
	42		1
	42		1
	42		1
	46		1
	46		1
	46		1
	46		1
	46		1
	56			1
	60			1
	60			1
	60			1
	60			1
	60			1
	60			1
	60			1
	49				1
	49				1
	49				1
	49				1
	49				1
	53				1
	53				1
	53				1

[truncated: 10 more sheets: FigS1, FigS2, FigS7, Fig S8, Fig S9, Fig S10, Fig S11, Fig S13, Fig S14, Fig S15]
